# Supplementary material for: Bcl-xL Is Required by Primary Hippocampal Neurons during Development to Support Local Energy Metabolism at Neurites
Source: Biology (Basel). 2021 Aug 13;10(8):772. doi: 10.3390/biology10080772 (PMC8389656; doi:10.3390/biology10080772)
Supplement: Supplementary file 1 [file biology-10-00772-s001.zip]

Archive with 1 entries (1 files):
- biology-1334897-supplementary.pdf
